# Supplementary material for: Early haemodynamic predictors of poor functional outcomes in patients with acute ischaemic stroke receiving endovascular therapy: a single-centre retrospective study in China
Source: PeerJ. 2023 Aug 21;11:e15872. doi: 10.7717/peerj.15872 (PMC10448886; doi:10.7717/peerj.15872)
Supplement: Supplemental Information 1 [file peerj-11-15872-s001.xlsx]

## Sheet: raw data
																				Stroke mechanism			Occlusion artery					mTICI				TCCS
patient number	male (1=yes,0=no)	age(years)	Onset-to-puncture time, min	Onset-to-reperfusion time，min	Alcohol	Smoking	Diabetes mellitus	Hypertension	Coronary artery disease	Hyperlipidemia	Atrial fibrillation	Antiplatelet therapy/oral anticoagulation	Previous stroke	Admission NIHSS	Bridging thrombolysis	Intra-arterial thrombolysis	Angioplasty or stent	stent retriever	Aspiration	LAA	Cardioembolism	Other etiologies	ICA+MCA	ICA	MCA	mRS 3-6	ASPECT score	2a	2b	3	Reperfusion-to-TCCS, min	PSV	EDV	MBV	PI	PSVratio*10	aPSVratio*10	MBVratio*10	aMBVratio*10	SBP	DBP	MBP
1	1	73	209	294	1	1	0	1	0	0	0	0	0	22	1	0	0	1	1	1	0	0	1	0	0	1	7	0	0	1	138	151.61	50.31	67.91	1.49	17.34	17.34	10.38	10.38	131	73	92
2	1	74	346	406	1	1	0	1	1	0	1	0	1	21	1	0	0	1	0	0	1	0	0	1	0	1	7	1	0	0	370	68.54	23.34	43.46	1.04	6.22	16.07	6.42	15.59	100	61	74
3	0	64	261	303	0	0	1	0	0	1	0	0	0	27	0	0	1	0	1	0	0	1	0	1	0	1	7	1	0	0	226	287.26	111.4	136.33	1.29	23.68	23.68	17.37	17.37	154	100	118
4	0	61	241	369	0	0	0	1	0	0	0	0	0	21	0	0	0	1	0	1	0	0	0	1	0	1	6	0	0	1	278	168.26	57.64	79.58	1.39	14.73	14.73	12.48	12.48	149	68	95
5	1	67	257	315	1	1	1	1	0	0	0	1	1	34	0	0	0	1	0	1	0	0	0	1	0	1	7	0	0	1	171	269.06	89.37	110.91	1.62	18.38	18.38	15.9	15.9	147	100	116
6	0	72	292	392	0	0	1	0	0	1	0	0	1	18	0	0	1	1	0	1	0	0	1	0	0	1	8	0	0	1	236	96.12	36.3	65.74	0.91	7.86	12.72	7.34	13.63	110	76	87
7	1	65	193	332	0	1	0	1	0	0	0	0	0	4	0	0	0	1	1	1	0	0	0	0	1	1	7	1	0	0	293	110.19	50.47	74.99	0.8	4.82	20.73	5.08	19.69	121	73	89
8	1	70	267	359	1	1	1	1	0	0	1	0	0	18	1	0	0	1	1	0	1	0	0	0	1	1	8	0	0	1	144	253.3	118.07	132.58	1.02	18.33	18.33	20.18	20.18	139	96	110
9	1	73	229	419	0	0	1	1	1	0	0	0	0	35	0	0	1	1	0	0	0	1	1	0	0	1	8	0	0	1	317	234.66	73.93	107.87	1.49	20.5	20.5	15.52	15.52	147	60	89
10	1	90	195	345	0	0	1	1	1	0	1	0	0	21	0	0	0	1	0	0	1	0	0	1	0	1	6	0	0	1	94	188	88.23	103.93	0.96	14.54	14.54	13.26	13.26	120	88	99
11	0	64	175	315	0	0	0	0	0	0	1	0	0	14	1	0	0	1	0	0	1	0	0	0	1	1	8	0	0	1	162	204.12	73.59	119.47	1.09	16.69	16.69	16.56	16.55	161	68	99
12	1	89	193	380	0	0	0	0	1	0	1	0	0	35	0	1	0	0	0	0	1	0	0	1	0	1	8	1	0	0	301	244.71	103.03	121.09	1.17	17.79	17.79	13.64	13.64	130	93	105
13	0	75	317	477	0	0	1	1	0	0	1	0	0	35	0	0	0	1	0	0	1	0	0	0	1	1	9	0	0	1	291	170.66	74.06	98.57	0.98	15.7	15.7	14.09	14.09	124	82	96
14	0	64	185	381	0	0	0	0	0	0	0	0	0	17	0	0	0	1	0	1	0	0	0	0	1	1	9	0	0	1	37	82.21	37.17	52.99	0.85	12.13	12.13	12.24	12.24	130	59	82
15	0	76	150	307	0	0	0	1	1	1	0	0	0	22	1	0	0	1	0	1	0	0	0	0	1	1	9	0	0	1	365	180.47	65.67	98.97	1.16	17.62	17.62	15.33	15.33	140	77	98
16	1	77	258	279	1	0	0	0	1	0	0	0	0	19	0	0	1	1	0	1	0	0	0	1	0	1	10	1	0	0	199	118.04	41.55	75.73	1.01	14.9	14.9	16.32	16.32	118	78	91
17	1	64	332	382	1	1	0	0	0	0	0	0	0	16	0	0	0	1	0	1	0	0	0	1	0	1	8	0	0	1	188	312.12	115.66	141.34	1.39	21.34	21.34	12.51	12.51	158	98	118
18	1	54	330	465	1	1	0	1	0	0	0	0	0	23	1	0	1	1	0	1	0	0	0	0	1	1	9	0	0	1	267	248.63	73.44	128.82	1.36	26.06	26.06	21.55	21.55	141	88	106
19	1	70	231	316	0	0	0	0	0	1	1	1	1	27	0	0	0	1	0	0	1	0	0	1	0	1	8	0	0	1	111	83.88	38.2	54.38	0.84	10.34	10.34	10.44	10.44	100	74	83
20	1	77	635	785	1	1	0	1	0	0	0	0	0	15	1	1	1	0	0	1	0	0	0	0	1	1	9	0	0	1	534	93.37	25.24	52.07	1.31	7.78	12.85	9.06	11.04	119	68	85
21	0	70	287	362	0	0	1	0	1	0	1	0	0	14	0	0	0	0	1	0	1	0	0	1	0	1	8	0	0	1	188	76.07	25.93	47.75	1.05	9.3	10.75	8.92	11.21	107	67	80
22	1	68	240	325	0	1	0	0	1	0	0	0	1	31	1	0	0	1	0	0	0	1	0	0	1	1	9	0	0	1	194	154.91	88.66	109.75	0.6	12.96	12.96	18.27	18.27	148	63	92
23	1	70	401	461	1	0	0	1	0	0	0	0	1	20	0	0	0	1	0	1	0	0	0	1	0	1	6	0	1	0	329	164.68	65.32	91.5	1.09	12.02	12.02	11.29	11.33	126	80	95
24	0	80	278	342	0	0	0	0	1	0	0	0	0	16	0	0	0	1	0	1	0	0	0	0	1	1	9	0	0	1	170	246.27	112.46	162.13	0.83	17.53	17.53	18.71	18.71	136	89	105
25	1	74	259	559	0	1	0	1	0	0	0	0	0	30	1	0	1	1	0	1	0	0	0	0	1	1	9	0	0	1	513	228.28	97.94	146.99	0.89	25.61	25.61	26.43	26.43	118	95	102
26	1	76	274	434	1	1	0	0	0	1	0	0	0	17	0	0	1	1	0	0	0	1	0	1	0	1	8	0	1	0	277	283.19	97.14	144.22	1.29	25.22	25.22	22.02	22.02	166	93	117
27	1	64	449	589	1	1	0	1	0	0	0	0	0	3	0	0	0	0	1	0	1	0	1	0	0	1	8	0	0	1	421	151.61	53.31	97.33	1.01	21	21	35.77	35.77	124	75	91
28	0	78	274	364	0	0	0	1	0	1	1	1	0	28	0	0	0	1	0	0	1	0	0	0	1	1	9	0	0	1	267	322.36	162.9	183.29	0.87	31.45	31.45	32.51	32.51	159	90	113
29	0	75	474	594	0	0	1	1	1	1	0	1	1	22	0	1	1	0	0	1	0	0	0	0	1	1	7	0	0	1	288	250.37	86.46	125.12	1.31	22.87	22.87	16.58	16.58	140	89	106
30	1	47	218	298	1	1	0	1	1	0	0	1	0	20	0	0	0	1	1	1	0	0	0	0	1	1	8	0	0	1	503	256.04	88.95	109.21	1.53	16.02	16.02	12.76	12.76	163	88	113
31	1	55	126	381	0	0	0	1	0	1	0	0	0	13	1	0	1	1	0	1	0	0	0	1	0	1	8	0	0	1	392	51.83	23.88	33.01	0.85	6.63	15.09	5.11	19.57	89	59	69
32	1	68	231	400	0	0	0	0	0	1	0	0	0	15	0	0	0	1	0	0	0	1	0	0	1	1	9	0	0	1	220	344.56	147.69	162.7	1.21	33.55	33.55	26.03	26.03	167	107	127
33	1	51	320	480	1	1	0	1	0	1	0	0	0	31	0	1	0	0	0	1	0	0	0	0	1	1	9	0	0	1	280	75.16	34.97	49.46	0.81	5.46	18.3	5.57	17.94	102	65	77
34	0	71	273	416	1	0	0	1	0	0	0	0	0	25	0	0	1	1	0	1	0	0	1	0	0	1	8	0	0	1	221	256.04	93.51	106.23	1.53	15.3	15.3	9.46	10.57	145	96	112
35	1	40	287	572	1	1	0	1	0	0	0	0	0	19	0	0	1	1	0	1	0	0	1	0	0	1	9	0	1	0	260	228.48	78.1	96.4	1.56	12.3	12.3	10.33	10.33	136	85	102
36	0	73	452	592	0	0	1	1	1	0	1	0	0	21	0	0	1	1	0	0	1	0	1	0	0	1	9	0	0	1	104	194.99	88.52	113.27	0.94	19.43	19.43	25.6	25.6	131	83	99
37	0	58	215	324	0	0	0	1	0	0	1	0	0	21	0	0	0	1	0	0	1	0	0	1	0	1	9	0	0	1	124	141.98	65.03	98.65	0.78	14	14	17.16	17.16	118	78	91
38	1	49	20	125	0	1	0	1	0	0	0	0	0	24	0	0	1	1	0	1	0	0	0	0	1	1	10	0	0	1	224	234.69	89.49	123.05	1.18	18.69	18.69	19.8	19.8	144	84	104
39	0	68	309	406	0	0	0	0	1	0	1	0	0	22	0	0	0	1	1	0	1	0	0	0	1	1	8	0	0	1	323	273.54	123.1	151.96	0.99	16.55	16.55	16.54	16.54	142	104	117
40	0	49	160	290	0	0	1	0	1	0	1	0	0	22	1	0	0	1	0	0	1	0	0	0	1	1	8	0	0	1	202	213.93	84.73	119.63	1.08	13.58	13.58	12.31	12.31	143	78	100
41	1	47	428	476	0	1	0	0	0	0	0	0	0	14		0	0	1	0	0	0	1	0	0	1	1	9	0	0	1	191	81.14	37.37	52.11	0.84	7.1	14.08	7.38	13.55	108	68	82
42	0	79	258	418	0	0	1	1	0	1	0	1	1	21	1	0	0	1	0	1	0	0	0	1	0	1	8	0	0	1	168	178.86	59.98	100.75	1.18	16.23	16.23	17.78	17.78	136	79	98
43	0	73	397	437	0	0	0	1	0	1	0	0	0	15	1	1	0	0	0	1	0	0	0	0	1	1	8	0	0	1	335	311.21	129.53	145.34	1.25	16.69	16.69	12.59	12.59	156	98	118
44	1	69	250	302	1	0	1	1	1	0	1	0	1	21	0	1	1	0	0	0	1	0	0	1	0	1	8	0	1	0	224	105.13	34.95	49.77	1.41	12.02	12.02	7.61	13.15	118	74	89
45	0	79	457	562	0	0	0	1	1	1	0	1	0	17	1	1	1	0	0	1	0	0	0	1	0	1	10	0	0	1	92	101.14	47.37	60.42	0.89	9.92	10.08	9.58	10.43	111	78	89
46	1	69	250	301	1	1	1	1	0	1	0	0	0	12	0	0	0	1	0	1	0	0	0	0	1	1	8	0	0	1	110	99.11	55.33	45.13	0.97	9.94	10.06	7	14.29	153	54	87
47	0	62	230	395	0	0	0	1	1	0	1	0	0	9	0	0	1	1	0	0	1	0	0	0	1	1	9	0	0	1	427	179.17	69.4	98.01	1.12	14.29	14.29	18.8	18.8	139	78	98
48	1	48	258	315	1	1	0	1	0	1	0	0	0	2	1	0	1	1	0	1	0	0	0	0	1	1	8	0	0	1	181	41.64	19.6	30.78	0.72	5.67	17.65	6.43	15.55	108	42	64
49	1	64	87	152	0	1	0	1	0	0	1	1	1	16	0	1	0	0	0	0	1	0	0	0	1	1	9	0	0	1	223	224.69	79.49	123.05	1.18	21.47	21.47	21.97	21.97	157	73	101
50	1	50	238	311	0	1	0	1	0	0	0	0	1	20	0	1	0	0	0	1	0	0	0	0	1	1	7	0	0	1	119	163.09	35.88	83.69	1.52	13.29	13.29	14.46	14.46	119	84	95
51	1	56	223	343	1	1	0	1	1	0	1	0	0	12	0	0	0	1	0	0	1	0	0	0	1	1	10	0	0	1	84	223.79	105.01	121.2	0.98	19.81	19.81	17.22	17.22	150	76	101
52	1	56	165	300	1	0	0	1	0	0	0	0	0	17	1	0	1	1	0	1	0	0	0	0	1	1	10	0	0	1	154	213.93	74.73	128.89	1.08	18.4	18.4	16.09	16.09	138	81	100
53	1	72	144	334	1	1	0	1	0	0	0	0	1	23	1	0	1	1	0	1	0	0	1	0	0	1	8	0	0	1	194	217.4	78.91	96.17	1.44	27.04	27.04	19.1	19.1	147	77	100
54	1	67	162	252	1	1	0	1	0	0	1	0	1	16	1	0	0	1	0	0	1	0	0	0	1	1	10	0	0	1	197	177.04	32.61	92.58	1.56	17.5	17.5	17.69	17.69	132	78	96
55	1	74	411	496	1	1	0	0	0	0	0	0	0	20	0	0	0	1	0	1	0	0	0	0	1	1	9	0	0	1	80	86.92	36.72	58.43	0.86	12.26	12.26	11.78	11.78	107	74	85
56	1	70	235	340	1	1	0	1	0	0	0	0	0	20	1	0	1	1	0	1	0	0	0	1	0	1	8	0	0	1	168	157.51	60.35	96.75	1	10.12	10.12	9.88	10.13	134	74	94
57	0	58	274	404	0	0	0	1	0	0	0	1	0	22	0	1	1	0	0	1	0	0	0	1	0	1	10	0	0	1	292	222.72	73.26	126.66	1.18	20.65	20.65	18.29	18.29	144	80	101
58	1	69	215	285	1	0	0	0	0	0	1	0	0	23	1	0	0	1	0	0	1	0	0	0	1	1	8	0	0	1	177	173.67	55.52	85.62	1.38	17.86	17.86	15.73	15.73	130	79	96
59	1	72	292	362	0	0	0	1	0	0	0	0	1	12	1	0	0	1	0	0	0	1	0	1	0	1	10	0	0	1	255	262.45	110.26	139.62	1.09	19.51	19.51	17.56	17.56	142	103	116
60	1	50	268	407	1	1	0	1	0	1	0	0	0	35	0	0	0	1	0	1	0	0	1	0	0	1	8	0	0	1	189	59.11	25.33	37.34	0.9	5.4	18.52	5.79	17.26	95	59	71
61	1	64	125	270	1	1	0	1	0	0	0	0	0	9	1	0	0	1	0	1	0	0	0	0	1	0	9	0	0	1	278	114.75	48.345	69.94	0.95	9.73	10.27	9.6	10.42	128	75	93
62	1	61	325	431	1	0	1	1	0	1	1	0	0	17	1	0	0	1	0	0	1	0	0	0	1	0	8	0	0	1	206	168.53	84.029	113.66	0.74	14.79	14.79	15.41	15.4	166	72	103
63	1	72	75	220	0	0	0	1	0	0	0	0	0	18	0	0	0	1	0	1	0	0	0	1	0	0	9	1	0	0	245	240.8	49.753	126.99	1.5	17.86	17.86	19.63	19.63	143	102	116
64	1	58	134	276	1	1	0	0	0	1	0	0	0	20	0	0	0	1	0	1	0	0	1	0	0	0	9	0	0	1	293	231.74	62.524	126.25	1.34	18.99	18.99	17.01	17.01	159	101	120
65	1	60	367	427	0	0	0	1	1	1	0	0	0	21	1	1	0	0	0	0	0	1	0	0	1	0	10	0	0	1	231	103.04	37.785	59.2	1.1	13.66	13.66	10.36	10.4	111	67	82
66	1	73	330	405	1	1	0	1	1	0	0	0	0	9	0	0	0	1	0	1	0	0	0	0	1	0	9	0	0	1	189	224.83	51.216	120.28	1.44	16.75	16.75	14.68	14.7	159	106	124
67	0	65	88	163	0	0	0	1	1	0	1	0	1	18	0	0	0	1	0	0	1	0	0	0	1	0	10	0	0	1	266	143.55	47.476	81.86	1.17	14.04	14.04	14.15	14.15	128	85	99
68	0	49	424	479	0	0	0	0	0	0	0	0	0	21	1	0	0	1	0	1	0	0	0	0	1	0	9	0	0	1	351	122.69	40.106	65.82	1.25	10.66	10.66	8.82	11.33	126	83	97
69	1	66	265	325	1	1	0	0	0	0	0	0	0	18	0	0	0	1	0	1	0	0	0	1	0	0	9	1	0	0	267	171.79	59.796	102.11	1.1	13.53	13.53	12.92	12.92	126	95	105
70	1	64	268	302	1	1	0	1	1	0	1	0	1	9	0	0	0	1	0	0	1	0	0	1	0	0	10	1	0	0	121	105.37	35.101	55.85	1.26	9.84	10.17	9.29	10.76	109	70	83
71	0	75	238	393	1	0	0	0	0	1	0	0	0	32	0	0	0	1	0	1	0	0	0	0	1	0	8	0	0	1	105	172.64	72.248	100.95	0.99	15.67	15.67	13.52	13.52	162	86	111
72	0	64	180	225	0	0	0	1	0	1	0	0	0	1	0	1	1	0	0	1	0	0	0	0	1	0	8	0	0	1	256	97.27	49.852	66.57	0.71	8.9	11.24	9.03	11.08	118	53	75
73	1	70	340	660	0	1	0	1	1	0	0	0	0	0	0	0	0	1	0	1	0	0	0	0	1	0	8	0	0	1	351	209.01	46.771	101.55	1.6	16.33	16.33	14.07	14.07	149	97	114
74	1	78	258	302	1	1	0	1	0	0	0	0	0	35	0	1	0	0	0	0	0	1	0	1	0	0	8	0	0	1	170	188	69.399	100.73	1.18	11.52	11.52	9.77	10.23	138	102	114
75	1	46	140	320	1	1	0	0	0	1	0	0	0	14	1	0	1	1	0	1	0	0	0	0	1	0	9	0	0	1	671	145.43	55.726	85.04	1.05	10.58	10.58	12.88	12.88	174	62	99
76	0	65	307	443	0	0	1	1	0	1	0	0	0	8	0	0	1	1	0	1	0	0	0	0	1	0	9	0	0	1	236	159.17	63.536	97.51	0.98	11.62	11.62	11.74	11.74	124	90	102
77	1	49	258	296	0	0	0	1	0	1	0	0	0	17	1	0	1	1	0	0	0	1	0	0	1	0	9	0	1	0	211	109.96	48.257	80.6	0.77	10.05	10.05	11.79	11.79	118	76	90
78	1	59	455	627	1	1	1	0	1	0	0	0	0	17	1	0	1	1	0	1	0	0	0	0	1	0	9	0	0	1	335	260.64	93.489	155.44	1.08	19.3	19.3	11.45	11.45	157	100	119
79	0	61	345	403	0	0	0	0	0	0	0	0	0	16	0	1	0	0	0	0	0	1	0	1	0	0	9	0	0	1	228	194.68	94.27	107.9	0.93	17.38	17.38	13.97	13.97	159	94	116
80	0	68	390	535	0	0	1	1	0	1	0	0	0	0	0	0	1	1	0	1	0	0	0	0	1	0	9	0	0	1	533	191.69	75.559	130.85	0.89	16.93	16.93	16.78	16.78	172	87	115
81	1	53	273	393	0	0	0	0	1	0	0	1	0	10	1	0	0	1	0	0	0	1	0	0	1	0	9	0	0	1	320	107.9	39.292	54.81	1.25	11.45	11.45	11.39	11.37	116	73	87
82	1	75	311	402	1	1	0	1	0	0	0	0	0	19	0	1	1	1	0	0	0	1	0	0	1	0	8	0	0	1	463	200.62	86.053	126.18	0.91	13.28	13.28	13.02	13.02	152	99	117
83	1	42	539	629	1	1	0	1	0	1	0	0	0	2	0	0	0	1	0	1	0	0	0	0	1	0	10	0	0	1	250	219.22	86.119	125.87	1.06	14.86	14.86	12.24	12.19	147	95	112
84	1	58	377	506	1	1	0	0	1	1	0	1	0	4	1	0	1	1	0	0	0	1	0	0	1	0	9	0	0	1	568	102.03	45.727	63.64	0.88	10.55	10.55	10.7	10.7	112	65	81
85	1	73	241	346	0	0	0	0	0	0	1	0	0	12	1	0	0	1	0	0	1	0	0	0	1	0	9	0	0	1	184	291.46	111.54	154.52	1.16	15.69	15.69	12.08	12.08	168	105	126
86	1	39	184	394	1	1	0	1	0	1	0	0	0	12	1	0	1	1	0	1	0	0	0	1	0	0	8	0	0	1	255	208.32	111.353	142.84	0.68	11.48	11.48	11.36	11.36	163	101	122
87	1	82	172	347	0	0	0	1	0	0	0	0	0	18	1	0	1	1	0	1	0	0	1	0	0	0	9	0	0	1	286	191.08	60.049	100.71	1.3	15.3	15.3	11.11	11.11	153	95	114
88	1	53	273	374	0	0	0	0	0	0	0	0	0	17	1	0	0	1	0	1	0	0	0	0	1	0	8	0	0	1	354	95.04	41.096	74.91	0.72	13.23	13.23	14.01	14.01	99	60	73
89	1	68	180	230	1	1	0	0	0	0	1	0	0	23	0	1	0	0	0	0	1	0	0	0	1	0	9	0	0	1	302	118.82	37.631	60.44	1.34	12.06	12.06	9.54	10.49	131	76	94
90	1	67	158	238	0	0	0	1	0	0	1	0	1	20	1	0	0	1	1	0	1	0	0	0	1	0	8	0	1	0	446	133.43	64.504	87.99	0.78	10.37	10.37	12.5	12.5	142	75	97
91	0	47	258	350	0	0	1	1	0	0	0	0	0	1	1	1	0	0	0	1	0	0	0	0	1	0	9	0	0	1	478	147.2	49.632	84.36	1.16	16.18	16.18	11.96	11.96	133	84	100
92	1	65	322	437	1	1	0	1	0	0	0	0	0	19	0	0	0	1	0	1	0	0	0	1	0	0	9	0	1	0	198	107.07	51.634	70.66	0.78	10.03	10.03	11.23	11.23	120	69	86
93	1	60	279	328	0	0	1	1	0	1	0	0	1	21	0	0	0	1	0	1	0	0	0	0	1	0	8	0	0	1	31	115.71	49.764	60.75	1.09	10.45	10.45	7.45	13.43	114	84	94
94	1	71	255	305	1	1	1	1	1	0	0	1	0	1	0	0	0	1	0	0	0	1	0	1	0	0	10	0	0	1	280	154.35	52.8	79.96	1.27	15.99	15.99	14.33	14.33	140	82	101
95	1	60	189	294	1	1	0	1	1	1	0	0	0	19	0	0	0	1	0	1	0	0	0	0	1	0	10	0	0	1	146	172.64	72.248	100.91	0.99	17.77	17.77	14.71	14.71	154	86	109
96	0	62	309	449	0	0	0	1	1	0	0	0	0	23	0	0	0	1	0	1	0	0	0	1	0	0	10	0	0	1	350	287.07	119.064	147.79	1.14	19.15	19.15	14.29	14.29	163	100	121
97	0	77	75	350	0	0	0	1	0	0	1	0	0	16	1	0	1	1	0	0	1	0	0	0	1	0	9	0	0	1	304	120.25	44.693	84.7	0.89	12.98	12.98	12.58	12.58	133	77	96
98	1	65	86	206	1	1	0	1	0	0	0	0	0	35	0	0	0	1	0	1	0	0	0	1	0	0	8	0	0	1	311	84.54	38.863	54.89	0.83	7.89	12.68	8.54	11.71	96	57	70
99	1	55	176	236	0	0	1	1	0	1	0	0	0	18	1	0	1	1	0	1	0	0	1	0	0	0	8	0	0	1	188	196.91	76.439	101.13	1.19	18.08	18.08	14.95	14.95	154	96	115
100	0	70	436	541	0	0	0	1	0	1	0	0	0	23	0	0	0	1	0	1	0	0	0	0	1	0	10	0	0	1	436	172.38	65.34	87.58	1.22	9.72	10.29	7.95	12.58	138	90	106
101	1	72	187	307	1	1	0	1	1	0	0	0	1	21	1	0	1	1	1	1	0	0	0	0	1	0	8	0	0	1	187	119.96	34.595	61.47	1.39	12.26	12.26	9.83	10.18	124	81	96
102	1	68	252	337	1	1	0	0	1	0	0	0	0	18	0	0	0	1	1	1	0	0	0	0	1	0	10	0	0	1	269	111.18	55.803	71.86	0.77	11.01	11.01	11.19	11.19	119	75	90
103	1	52	165	245	1	1	0	0	1	1	0	0	0	13	0	0	0	1	0	0	1	0	0	0	1	0	10	0	0	1	201	127.94	35.354	74.26	1.25	10.29	10.29	9.53	10.5	142	75	97
104	1	48	120	198	0	0	0	0	1	0	0	1	0	11	1	0	0	1	0	0	1	0	0	0	1	0	10	0	0	1	46	177.23	57.409	100.03	1.2	11.79	11.79	10.77	10.77	150	93	112
105	1	68	218	280	1	1	0	0	0	0	0	1	1	1	0	1	0	0	0	0	0	1	1	0	0	0	10	0	0	1	197	134.27	42.955	85.78	1.06	14.08	14.08	13.92	13.92	153	71	98
106	0	64	195	308	0	0	0	0	1	1	1	0	0	16	0	0	0	1	0	0	1	0	0	1	0	0	9	0	0	1	217	163.35	58.718	103.75	1.01	12.3	12.3	13.12	13.12	133	87	102
107	1	66	248	323	0	1	1	1	1	0	0	1	0	17	0	0	0	1	0	1	0	0	0	0	1	0	8	0	0	1	186	165.1	62.843	98.15	1.04	15.56	15.56	15.06	15.06	157	74	102
108	1	62	120	194	0	0	0	0	0	0	0	0	0	15	1	1	0	0	0	0	0	1	1	0	0	0	9	0	0	1	208	122.34	48.125	68.34	1.09	10.37	10.37	10.73	10.73	142	73	96
